# Supplementary material for: Equol Nonproducing Status as an Independent Risk Factor for Acute Cardioembolic Stroke and Poor Functional Outcome
Source: Nutrients. 2024 Oct 4;16(19):3377. doi: 10.3390/nu16193377 (PMC11479244; doi:10.3390/nu16193377)
Supplement: Supplementary file 1 [file nutrients-16-03377-s001.zip]

Archive with 1 entries (1 files):
- nutrients-3217154-supplementary.pdf
